# Supplementary material for: Feeding High-Fat Diet Accelerates Development of Peripheral and Central Insulin Resistance and Inflammation and Worsens AD-like Pathology in APP/PS1 Mice
Source: Nutrients. 2023 Aug 23;15(17):3690. doi: 10.3390/nu15173690 (PMC10490051; doi:10.3390/nu15173690)
Supplement: Supplementary file 1 [file nutrients-15-03690-s001.zip]

Archive with 1 entries (1 files):
- nutrients-2530557-supplementary.pdf
